# Supplementary material for: The human gut microbe Eubacterium limosum utilizes flavodoxin over ferredoxin for lactate metabolism
Source: Appl Environ Microbiol. 2026 Jun 26;92(7):e00643-26. doi: 10.1128/aem.00643-26 (PMC13390469; doi:10.1128/aem.00643-26)
Supplement: Table S1 — Selected strains used for comparative genomics. [file aem.00643-26-s0002.xlsx]

## Sheet: Supplementary Table 1
Supplementary Table 1: Selected strains used for comparitive genomics.
Tree Order	Genome Name	Assembly Accession	Order	Family	Genus	Species	Genome Status	Reference	Contigs	Size (kb)	GC Content	CDS	CheckM Complete	CheckM Contamination	Isolation Source	Host Common Name	Tree Branch	Tree Grouping
1	Peptoclostridium litorale DSM 5388 W6	GCA_000699585.2	Peptostreptococcales	Peptostreptococcaceae	Peptoclostridium	Peptoclostridium litorale	WGS	Representative	26	3405	41.3	3252	100	3.4	marine sediment		1	a
2	Eubacterium acidaminophilum DSM 3953	GCA_000597865.1	Peptostreptococcales	Peptostreptococcaceae	Peptoclostridium	Peptoclostridium acidaminophilum	Complete	Representative	2	3055.04	44.0529	2955	100	2.8	black mud		1	a
3	Peptoclostridium difficile strain VL_0128	GCA_900008445.1	Peptostreptococcales	Peptostreptococcaceae	Peptoclostridium	Peptoclostridium difficile	WGS		808	4149.08	28.69	3849	100	0	hospitals	Human	1	a
4	Peptoclostridium difficile strain RU-17	GCA_001263695.1	Peptostreptococcales	Peptostreptococcaceae	Peptoclostridium	Peptoclostridium difficile	WGS		270	3996.38	28.4	3630	100	0.12		Dog	1	a
5	Peptoclostridium difficile ATCC 9689	GCA_001077535.1	Peptostreptococcales	Peptostreptococcaceae	Peptoclostridium	Peptoclostridium difficile	Complete		3	4286.2	28.7	3879	100	0		Human	1	a
6	Peptoclostridium difficile strain KY62	GCA_001192735.1	Peptostreptococcales	Peptostreptococcaceae	Peptoclostridium	Peptoclostridium difficile	WGS		277	4040.08	28.41	3683	100	0		Human	1	a
7	Peptoclostridium difficile strain VL_0330	GCA_900008785.1	Peptostreptococcales	Peptostreptococcaceae	Peptoclostridium	Peptoclostridium difficile	WGS		312	4169.84	28.33	3945	100	0	hospitals	Human	1	a
8	Peptoclostridium difficile strain VL_0094	GCA_900008395.1	Peptostreptococcales	Peptostreptococcaceae	Peptoclostridium	Peptoclostridium difficile	WGS		299	4119.55	28.52	3804	100	0	hospitals	Human	1	a
9	Peptoclostridium difficile strain G46	GCF_000826625.1	Peptostreptococcales	Peptostreptococcaceae	Peptoclostridium	Peptoclostridium difficile	Complete		1	4189.32	28.8	3740	100	0			1	a
10	Eubacterium sulci ATCC 35585	GCA_001189495.1	Eubacteriales	Eubacteriaceae	Eubacterium	Eubacterium sulci	Complete		1	1739.38	39.9204	1619	100	0.71	subgingival plaque	Human	1
11	Eubacterium sp. SUG2998	GCA_034180045.1	Eubacteriales	Eubacteriaceae	Eubacterium	Eubacterium sp.	WGS		27	1674.58	39.8185	1558	98.23	0.71	feces	Pig	1
12	Eubacterium sp. UW_TS_EUB1_1	GCA_022483305.1	Eubacteriales	Eubacteriaceae	Eubacterium	Eubacterium sp.	WGS		1	2750.1	49.2913	2669	99.29	0.71	anaerobic bioreactor effluent		1
13	Eubacterium sp. UW_TS_EUB1_5	GCA_022642365.1	Eubacteriales	Eubacteriaceae	Eubacterium	Eubacterium sp.	WGS		39	2157.83	49.9282	2025	98.58	0.71	anaerobic bioreactor effluent		1
14	Eubacterium sp. UW_TS_EUB1_2	GCA_022483855.1	Eubacteriales	Eubacteriaceae	Eubacterium	Eubacterium sp.	WGS		1	2687.45	49.3408	2602	97.87	0.71	anaerobic bioreactor effluent		1
15	Eubacterium pyruvativorans strain KHPC4	GCA_900115385.1	Eubacteriales	Eubacteriaceae	Eubacterium	Eubacterium pyruvativorans	WGS		75	2275.69	54.4197	2185	99.65	0.71			1	b
16	Eubacterium pyruvativorans strain KHGC13	GCA_900116785.1	Eubacteriales	Eubacteriaceae	Eubacterium	Eubacterium pyruvativorans	WGS		72	2277.08	54.4234	2195	99.65	0.71			1	b
17	Eubacterium pyruvativorans strain RUG10814	GCA_902762915.1	Eubacteriales	Eubacteriaceae	Eubacterium	Eubacterium pyruvativorans	WGS		73	2020.94	55.5096	1912	98.94	0	rumen	Cow	1	b
18	Eubacterium pyruvativorans strain i6	GCA_900102225.1	Eubacteriales	Eubacteriaceae	Eubacterium	Eubacterium pyruvativorans	WGS	Representative	58	2158.51	54.8405	2082	99.65	0.71			1	b
19	Eubacterium pyruvativorans SUG1541	GCA_029224525.1	Eubacteriales	Eubacteriaceae	Eubacterium	Eubacterium pyruvativorans	WGS		23	1895.96	55.796	1738	98.23	0.71	feces	Pig	1	b
20	Eubacterium pyruvativorans SUG148	GCA_022768085.1	Eubacteriales	Eubacteriaceae	Eubacterium	Eubacterium pyruvativorans	WGS		80	1905.61	55.7847	1787	98.94	0.71	feces	Pig	1	b
21	Eubacterium pyruvativorans strain RUG10065	GCA_902755535.1	Eubacteriales	Eubacteriaceae	Eubacterium	Eubacterium pyruvativorans	WGS		97	1863.52	55.798	1805	98.35	0.78	rumen	Cow	1	b
22	Eubacterium pyruvativorans SUG2999	GCA_034103165.1	Eubacteriales	Eubacteriaceae	Eubacterium	Eubacterium pyruvativorans	WGS		53	1883.42	55.7045	1771	97.4	0	feces	Pig	1	b
23	Garciella nitratireducens strain GHB3	GCA_003315355.1	Eubacteriales	Eubacteriaceae	Garciella	Garciella nitratireducens	WGS		48	2263.23	30.682	2254	99.65	2.1			1
24	Garciella nitratireducens DSM 15102 strain DSM 15102	GCA_900167305.1	Eubacteriales	Eubacteriaceae	Garciella	Garciella nitratireducens	WGS	Representative	26	2163.33	30.34	2183	99.65	2.1			1
25	Anaerofustis stercorihominis 1001271B_150615_D3	GCA_015552365.1	Eubacteriales	Eubacteriaceae	Anaerofustis	Anaerofustis stercorihominis			85	2027.78	30.3234	2092	98.59	1.41	feces	Human	1	c
26	Anaerofustis sp. NSJ-163	GCA_024135845.1	Eubacteriales	Eubacteriaceae	Anaerofustis	Anaerofustis sp.	WGS		11	2028.53	30.0983	2030	99.3	2.82	feces	Human	1	c
27	Anaerofustis stercorihominis strain AM25-6	GCA_003435385.1	Eubacteriales	Eubacteriaceae	Anaerofustis	Anaerofustis stercorihominis	WGS		11	2409.73	33.8268	2477	98.59	1.41	feces	Human	1	c
28	Anaerofustis stercorihominis SL.1.15	GCA_024460395.1	Eubacteriales	Eubacteriaceae	Anaerofustis	Anaerofustis stercorihominis	WGS		230	2407.74	33.9996	2554	98.59	2.11	feces	Human	1	c
29	Anaerofustis stercorihominis DSM 17244	GCA_000154825.1	Eubacteriales	Eubacteriaceae	Anaerofustis	Anaerofustis stercorihominis	WGS	Representative	5	2284.7	33.3	2253	98.59	1.41		Human	1	c
30	Alkalibaculum bacchi strain DSM 22112	GCA_003317055.1	Eubacteriales	Eubacteriaceae	Alkalibaculum	Alkalibaculum bacchi	WGS	Representative	46	3098.94	34.6872	2988	98.59	0.7			1
31	Alkalibacter saccharofermentans DSM 14828	GCF_900128885.1	Eubacteriales	Eubacteriaceae	Alkalibacter	Alkalibacter saccharofermentans	WGS	Representative	35	2331.36	40.2	2252	99.3	0.7			1
32	Acetobacterium fimetarium strain DER-2019	GCA_014284475.1	Eubacteriales	Eubacteriaceae	Acetobacterium	Acetobacterium fimetarium	WGS	Representative	78	3237.49	44.6951	3183	98.59	1.64			1	d
33	Acetobacterium paludosum strain DSM 8237	GCA_008086595.1	Eubacteriales	Eubacteriaceae	Acetobacterium	Acetobacterium paludosum	WGS	Representative	54	3691.13	40.0447	3608	99.3	3.05			1	d
34	Acetobacterium tundrae strain DER-2019	GCA_014284395.1	Eubacteriales	Eubacteriaceae	Acetobacterium	Acetobacterium tundrae	WGS		72	3561.68	39.6632	3592	99.3	0.59			1	d
35	Acetobacterium woodii DSM 1030	GCA_000247605.1	Eubacteriales	Eubacteriaceae	Acetobacterium	Acetobacterium woodii	Complete	Representative	1	4044.78	39.3	3759	100	1.06			1	d
36	Acetobacterium woodii strain NC_groundwater_1570	GCA_016213825.1	Eubacteriales	Eubacteriaceae	Acetobacterium	Acetobacterium woodii	WGS		37	3943.97	41.644	3764	99.3	1.1	groundwater		1	d
37	Acetobacterium sp. KB-1	GCA_003260995.1	Eubacteriales	Eubacteriaceae	Acetobacterium	Acetobacterium sp.	Complete		1	3988.37	42.4772	3841	100	2.16	anaerobic bioreactor		1	d
38	Acetobacterium malicum strain DER-2019	GCA_014284495.1	Eubacteriales	Eubacteriaceae	Acetobacterium	Acetobacterium malicum	WGS		71	4077.23	43.7348	3986	99.3	2.51			1	d
39	Acetobacterium dehalogenans DSM 11527	GCA_000472665.1	Eubacteriales	Eubacteriaceae	Acetobacterium	Acetobacterium dehalogenans	WGS	Representative	76	4050.07	43.7912	3936	99.3	0.75			1	d
40	Acetobacterium wieringae CSMB_175	GCA_026646375.1	Eubacteriales	Eubacteriaceae	Acetobacterium	Acetobacterium wieringae			74	3857.25	43.2478	3711	99.3	2.51	coal seam formation water		1	d
41	Acetobacterium sp. MES1	GCA_002237635.1	Eubacteriales	Eubacteriaceae	Acetobacterium	Acetobacterium sp.	WGS		61	3648.61	44.33	3621	99.3	0.04	bioreactor		1	d
42	Acetobacterium wieringae strain JM	GCA_008107585.1	Eubacteriales	Eubacteriaceae	Acetobacterium	Acetobacterium wieringae	WGS	Representative	31	3606.34	44.3155	3532	99.3	0.75	syngas reactor		1	d
43	Acetobacterium sp. UBA5834	GCA_002435675.1	Eubacteriales	Eubacteriaceae	Acetobacterium	Acetobacterium sp.	WGS		74	3464.22	44.06	3353	98.59	2.16	bioreactor		1	d
44	Acetobacterium wieringae Y	GCA_025813735.1	Eubacteriales	Eubacteriaceae	Acetobacterium	Acetobacterium wieringae	Complete		1	4082.09	44.1707	4000	99.3	0.75	river sediment		1	d
45	Acetobacterium wieringae CH1	GCA_023700225.1	Eubacteriales	Eubacteriaceae	Acetobacterium	Acetobacterium wieringae	Complete		1	3711.23	44.2248	3787	99.3	0.75	environmental		1	d
46	Acetobacterium wieringae CA_70	GCA_034926195.1	Eubacteriales	Eubacteriaceae	Acetobacterium	Acetobacterium wieringae			84	3635	44.2632	3598	97.89	0.75	anaerobic bioreactor		1	d
47	Eubacterium aggregans strain SR12	GCA_900107815.1	Eubacteriales	Eubacteriaceae	Eubacterium	Eubacterium aggregans	WGS	Representative	66	2833.47	48.62	2844	99.3	0			1
48	Eubacterium sp. CGS5Y4-bin70	GCA_036648075.1	Eubacteriales	Eubacteriaceae	Eubacterium	Eubacterium sp.	WGS		36	2801.1	48.2158	2760	98.59	0	feces		1
49	Eubacterium barkeri strain VPI 5359	GCA_900107125.1	Eubacteriales	Eubacteriaceae	Eubacterium	Eubacterium barkeri	WGS	Representative	45	2954.33	48.1723	2903	98.59	0			1
50	Pseudoramibacter sp. EUB1.1	GCA_009493725.1	Eubacteriales	Eubacteriaceae	Pseudoramibacter	Pseudoramibacter fermentans	WGS		29	2285.56	50.1521	2311	99.18	0.23	anaerobic digester		1	e
51	Pseudoramibacter alactolyticus SRR19171291_bin.3	GCA_963544645.1	Eubacteriales	Eubacteriaceae	Pseudoramibacter	Pseudoramibacter alactolyticus			34	2339.22	51.8938	2535	100	0.7	oral metagenome		1	e
52	Pseudoramibacter alactolyticus SRR13061511_bin.12	GCA_963547315.1	Eubacteriales	Eubacteriaceae	Pseudoramibacter	Pseudoramibacter alactolyticus			22	2224.67	51.9218	2384	100	0.7	oral metagenome		1	e
53	Pseudoramibacter alactolyticus ATCC 23263	GCA_000185505.1	Eubacteriales	Eubacteriaceae	Pseudoramibacter	Pseudoramibacter alactolyticus	WGS	Representative	42	2362.88	50.85	2500	99.88	1.06	oral cavity	Human	1	e
54	Pseudoramibacter alactolyticus ERR589356_bin.17	GCA_938046695.1	Eubacteriales	Eubacteriaceae	Pseudoramibacter	Pseudoramibacter alactolyticus			45	2242.34	51.7792	2433	98.94	0.7	gut metagenome	Human	1	e
55	Eubacterium sp. CGS6M1-bin35	GCA_036646955.1	Eubacteriales	Eubacteriaceae	Eubacterium	Eubacterium sp.	WGS		178	2403.29	37.1546	2341	97.89	0	feces		1	f
56	Eubacterium sp. CGS6M4-bin58	GCA_036642535.1	Eubacteriales	Eubacteriaceae	Eubacterium	Eubacterium sp.	WGS		101	2007.49	36.9354	1891	97.89	0	feces		1	f
57	Eubacterium sp. CGS6M2-bin36	GCA_036645695.1	Eubacteriales	Eubacteriaceae	Eubacterium	Eubacterium sp.	WGS		184	2362.55	37.1733	2310	98.59	0.35	feces		1	f
58	Eubacterium sp. CGS10Y3-bin68	GCA_036650735.1	Eubacteriales	Eubacteriaceae	Eubacterium	Eubacterium sp.	WGS		118	1992.2	36.946	1898	97.18	0	feces		1	f
59	Eubacterium sp. CGS10Y2-bin61	GCA_036653015.1	Eubacteriales	Eubacteriaceae	Eubacterium	Eubacterium sp.	WGS		127	2043.75	36.8939	1901	97.65	0	feces		1	f
60	Eubacterium sp. CGS10Y1-bin113	GCA_036656235.1	Eubacteriales	Eubacteriaceae	Eubacterium	Eubacterium sp.	WGS		135	2021.55	37.0524	1906	97.65	0	feces		1	f
61	Eubacterium sp. CGS5Y4-bin17	GCA_036657175.1	Eubacteriales	Eubacteriaceae	Eubacterium	Eubacterium sp.	WGS		154	2452.53	37.0053	2421	97.89	0	feces		1	f
62	Eubacterium sp. CGS6M3-bin22	GCA_036644675.1	Eubacteriales	Eubacteriaceae	Eubacterium	Eubacterium sp.	WGS		186	2298.11	37.0882	2209	97.89	0	feces		1	f
63	Eubacterium sp. 1001713B170207_170306_E7	GCA_015547515.1	Eubacteriales	Eubacteriaceae	Eubacterium	Eubacterium sp.	WGS		21	4276.06	49.0048	4334	99.3	0	feces	Human	1
64	Eubacterium limosum strain SA11	GCF_001481725.1	Eubacteriales	Eubacteriaceae	Eubacterium	Eubacterium limosum	Complete		1	4150.33	47.43	4138	99.3	0	rumen fluid	Sheep	1	g
65	Eubacterium sp. AM05-23	GCA_003477535.1	Eubacteriales	Eubacteriaceae	Eubacterium	Eubacterium sp.	WGS		37	4239.02	47.5655	4259	99.3	0	feces	Human	1	g
66	Eubacterium limosum strain MGYG-HGUT-00219	GCA_902364445.1	Eubacteriales	Eubacteriaceae	Eubacterium	Eubacterium limosum	WGS		37	4239.02	47.5655	4223	99.3	0	gut		1	g
67	Eubacterium sp. S36M_St_68	GCA_030536415.1	Eubacteriales	Eubacteriaceae	Eubacterium	Eubacterium sp.	WGS		145	3924.24	47.6848	4024	97.89	0.7	feces		1	g
68	Eubacterium maltosivorans BSD2780120874b_170522_C8	GCA_015557125.1	Eubacteriales	Eubacteriaceae	Eubacterium	Eubacterium maltosivorans	WGS		58	4171.78	47.6492	4245	99.3	0.7	feces	Human	1	g
69	Eubacterium maltosivorans YI	GCA_002441855.2	Eubacteriales	Eubacteriaceae	Eubacterium	Eubacterium maltosivorans	Complete	Representative	1	4337.5	47.826	4376	99.3	0	feces	Human	1	g
70	Eubacterium maltosivorans DSM 20517	GCA_033947505.1	Eubacteriales	Eubacteriaceae	Eubacterium	Eubacterium maltosivorans	Complete		1	4152.79	47.5668	4124	99.3	0	mud		1	g
71	Eubacterium limosum strain 32_A2	GCA_900103155.1	Eubacteriales	Eubacteriaceae	Eubacterium	Eubacterium limosum	WGS		87	4087.95	47.54	4136	99.3	0			1	g
72	Eubacterium callanderi strain NLAE-zl-G225	GCA_900115415.1	Eubacteriales	Eubacteriaceae	Eubacterium	Eubacterium callanderi	WGS		24	4369	47.22	4523	99.3	0			1	g
73	Eubacterium callanderi ERR10149241_bin.10	GCA_959025225.1	Eubacteriales	Eubacteriaceae	Eubacterium	Eubacterium callanderi	WGS		16	4007.28	47.7726	3990	99.3	0	feces	Human	1	g
74	Eubacterium callanderi strain N72	GCA_018917185.1	Eubacteriales	Eubacteriaceae	Eubacterium	Eubacterium callanderi	WGS		34	4405	47.083	4576	99.3	0	feces	Macaque	1	g
75	Eubacterium callanderi DSM 3468	GCA_033947525.1	Eubacteriales	Eubacteriaceae	Eubacterium	Eubacterium callanderi	Complete		2	4278.75	47.5222	4336	99.3	0	sewage sludge digestor		1	g
76	Eubacterium callanderi strain KGMB02377	GCA_019075835.1	Eubacteriales	Eubacteriaceae	Eubacterium	Eubacterium callanderi	WGS		43	4673.5	47.1596	4759	99.3	0	feces	Human	1	g
77	Eubacterium callanderi DSM 107592	GCA_033947485.1	Eubacteriales	Eubacteriaceae	Eubacterium	Eubacterium callanderi	Complete		1	4409.44	47.4974	4453	99.3	0	feces	Horse	1	g
78	Eubacterium sp. BL-380-WT-2B	GCA_009696115.1	Eubacteriales	Eubacteriaceae	Eubacterium	Eubacterium sp.	WGS		29	4418.67	47.4683	4570	99.3	0	feces		1	g
79	Eubacterium limosum KGMB01548	GCA_028861895.1	Eubacteriales	Eubacteriaceae	Eubacterium	Eubacterium limosum	WGS		34	4571.66	47.1817	4651	99.3	0.7	feces	Human	1	g
80	Eubacterium limosum strain DFI.6.107	GCA_020559625.1	Eubacteriales	Eubacteriaceae	Eubacterium	Eubacterium limosum	WGS		107	4743.6	47.0098	4969	99.3	0	feces	Human	1	g
81	Eubacterium limosum B2	GCA_023520755.1	Eubacteriales	Eubacteriaceae	Eubacterium	Eubacterium limosum	Complete		1	4421.33	47.1928	4423	99.3	0			1	g
82	Eubacterium limosum ATCC 8486	GCA_000807675.2	Eubacteriales	Eubacteriaceae	Eubacterium	Eubacterium limosum	Complete	Representative	1	4422.84	47.1904	4437	99.3	0	intestinal content	Human	1	g
83	Eubacterium limosum strain Eubacterium limosum 81C1	GCA_900683775.1	Eubacteriales	Eubacteriaceae	Eubacterium	Eubacterium limosum	Complete		1	4740.53	46.8633	4836	97.89	0			1	g
84	Eubacterium limosum AF73-07pH9A	GCA_027680525.1	Eubacteriales	Eubacteriaceae	Eubacterium	Eubacterium limosum	WGS		21	4383.35	47.1566	4430	99.3	0	feces	Human	1	g
85	Eubacterium callanderi strain SRR5713946-bin.25	GCA_905204205.1	Eubacteriales	Eubacteriaceae	Eubacterium	Eubacterium callanderi	WGS		29	3975.16	48.0285	4064	99.3	0	gut	Human	1	g
86	Eubacterium callanderi strain MGYG-HGUT-00121	GCA_902363505.1	Eubacteriales	Eubacteriaceae	Eubacterium	Eubacterium callanderi	WGS		42	4357.69	47.4713	4436	99.3	0	gut	Human	1	g
87	Eubacterium callanderi DFI.9.59	GCA_022133525.1	Eubacteriales	Eubacteriaceae	Eubacterium	Eubacterium callanderi	WGS		88	4390.64	47.4999	4512	99.3	0	feces	Human	1	g
88	Eubacterium callanderi strain FD	GCF_900142645.1	Eubacteriales	Eubacteriaceae	Eubacterium	Eubacterium callanderi	WGS		28	4448.89	47.16	4547	99.3	0			1	g
89	Eubacterium limosum KIST612	GCA_000152245.2	Eubacteriales	Eubacteriaceae	Eubacterium	Eubacterium limosum	Complete	Representative	1	4276.9	47.52	4254	99.3	0	anaerobic digester		1	g
90	Eubacterium callanderi DFI.4.67	GCA_022136685.1	Eubacteriales	Eubacteriaceae	Eubacterium	Eubacterium callanderi	WGS		121	4548.31	47.11	4755	99.3	0	feces	Human	1	g
91	Eubacterium callanderi DFI.4.128	GCA_024463195.1	Eubacteriales	Eubacteriaceae	Eubacterium	Eubacterium callanderi	WGS		158	4580.81	47.0873	4796	99.3	0	feces	Human	1	g
92	Eubacterium callanderi strain DFI.4.61	GCA_020554705.1	Eubacteriales	Eubacteriaceae	Eubacterium	Eubacterium callanderi	WGS		87	4539.54	47.124	4725	99.3	0	feces	Human	1	g
93	Ruminococcus sp. Marseille-P3217	GCF_900104675.1	Eubacteriales	Oscillospiraceae	Ruminococcus	Ruminococcus massiliensis	WGS	Representative	6	4041.78	53.12	4612	98.77	0			2	h
94	Ruminococcus sp. Marseille-P3213 strain Marseille-P3213	GCF_900148495.1	Eubacteriales	Oscillospiraceae	Ruminococcus	Ruminococcus massiliensis	WGS	Representative	8	2876.88	45.41	2963	98.66	1.34			2	h
95	Ruminococcus sp. Marseille-P2976	GCF_900095865.1	Eubacteriales	Oscillospiraceae	Ruminococcus	Ruminococcus coli	WGS	Representative	7	2985.33	39.97	2724	98.66	0			2	h
96	Eubacterium sp. strain L3_068_000M1	GCA_018377805.1	Eubacteriales	Eubacteriaceae	Eubacterium	Eubacterium sp.	WGS		104	3288.54	52.0648	3349	97.99	0	maternal feces	Human	2	h
97	Eubacterium siraeum strain MGYG-HGUT-02530	GCA_902388055.1	Eubacteriales	Eubacteriaceae	Eubacterium	Eubacterium siraeum	Complete		1	2943.41	44.9091	2902	98.99	0	gut	Human	2	h
98	Ruminococcus champanellensis 18P13	GCA_000210095.1	Eubacteriales	Oscillospiraceae	Ruminococcus	Ruminococcus champanellensis	Complete	Representative	1	2573.21	52.21	2313	97.82	0	intestine	Human	2	h
99	Ruminococcus callidus ATCC 27760	GCA_000468015.1	Eubacteriales	Oscillospiraceae	Ruminococcus	Ruminococcus callidus	WGS	Representative	484	3070.69	49.1	2946	97.99	0.34	GI tract	Human	2	h
100	Ruminococcus bicirculans strain 80/3	GCA_000723465.1	Eubacteriales	Oscillospiraceae	Ruminococcus	Ruminococcus bicirculans	Complete	Representative	2	2968.5	42.6226	2746	98.63	0	feces	Human	2	h
101	Ruminococcus albus 7	GCA_000179635.2	Eubacteriales	Oscillospiraceae	Ruminococcus	Ruminococcus albus	Complete	Representative	5	4482.09	43.62	4062	99.32	0			2	h
102	Ruminococcus flavefaciens strain SAb67	GCA_003149325.1	Eubacteriales	Oscillospiraceae	Ruminococcus	Ruminococcus flavefaciens	WGS		28	3832.49	47.2034	3575	99.33	0			2	h
103	Ruminococcus flavefaciens ATCC 19208	GCA_000518765.1	Eubacteriales	Oscillospiraceae	Ruminococcus	Ruminococcus flavefaciens	WGS	Representative	36	3581.42	43.2	3125	99.66	0	rumen	Cow	2	h
104	Ruminococcus sp. JE7A12	GCA_005601135.1	Eubacteriales	Oscillospiraceae	Ruminococcus	Ruminococcus bovis	Complete	Representative	1	2440.23	34.7412	2308	98.66	2.35	rumen fluid	Cow	2	i
105	Eubacterium sp. C1_bin.40_sub.fa	GCA_021627685.1	Eubacteriales	Eubacteriaceae	Eubacterium	Eubacterium sp.	WGS		149	1942.1	39.8629	1951	98.66	1.01	feces	Human	2	i
106	Eubacterium sp. B73_bin.13.fa	GCA_021632985.1	Eubacteriales	Eubacteriaceae	Eubacterium	Eubacterium sp.	WGS		42	2243.41	39.4595	2278	98.66	0.34	feces	Human	2	i
107	Ruminococcus bromii strain ATCC 27255	GCA_002834225.1	Eubacteriales	Oscillospiraceae	Ruminococcus	Ruminococcus bromii	WGS	Representative	74	2151.59	40.73	2120	99.33	1.01	feces	Human	2	i
108	Ruminococcus bromii strain L2-36	GCA_002834165.1	Eubacteriales	Oscillospiraceae	Ruminococcus	Ruminococcus bromii	WGS		28	2276.07	41.43	2288	99.33	1.68	feces	Human	2	i
109	Ruminococcus bromii strain 5AMG	GCA_002834235.1	Eubacteriales	Oscillospiraceae	Ruminococcus	Ruminococcus bromii	WGS		52	2400.1	41.04	2365	99.33	1.01	feces	Human	2	i
110	Ruminococcus sp. AF37-3AC	GCA_003460445.1	Eubacteriales	Oscillospiraceae	Ruminococcus	Ruminococcus sp.	WGS		43	2306.54	40.5746	2324	99.33	1.01	feces	Human	2	i
111	Ruminococcus sp. AF17-11	GCA_003461435.1	Eubacteriales	Oscillospiraceae	Ruminococcus	Ruminococcus sp.	WGS		25	2271.1	40.6732	2292	99.33	0.67	feces	Human	2	i
112	Ruminococcus sp. AF16-40	GCA_003461485.1	Eubacteriales	Oscillospiraceae	Ruminococcus	Ruminococcus sp.	WGS		24	2227.19	40.7448	2206	99.33	0.67	feces	Human	2	i
113	Eubacterium sp. strain msp_0562_b	GCA_015656005.1	Eubacteriales	Eubacteriaceae	Eubacterium	Eubacterium sp.	WGS		48	2170.76	52.8981	2182	97.99	0	feces	Human	2
114	Eubacterium sp. strain msp_0562_a	GCA_014465935.1	Eubacteriales	Eubacteriaceae	Eubacterium	Eubacterium sp.	WGS		80	2166.05	53.033	2176	97.99	0	feces	Human	2
115	Eubacterium sp. C12_maxbin.019.fa	GCA_021627025.1	Eubacteriales	Eubacteriaceae	Eubacterium	Eubacterium sp.	WGS		88	1789.63	44.2418	1772	97.32	1.34	feces	Human	2	j
116	Eubacterium sp. strain msp_0645_b	GCA_014465905.1	Eubacteriales	Eubacteriaceae	Eubacterium	Eubacterium sp.	WGS		26	1881.92	41.4721	1883	97.32	0	feces	Human	2	j
117	Eubacterium sp. strain msp_0645_a	GCA_014465855.1	Eubacteriales	Eubacteriaceae	Eubacterium	Eubacterium sp.	WGS		18	1761.41	41.5729	1742	97.32	0	feces	Human	2	j
118	Eubacterium sp. strain MAG.293	GCA_017887845.1	Eubacteriales	Eubacteriaceae	Eubacterium	Eubacterium sp.	WGS		39	2076.59	44.9365	2017	97.32	0	GI tract	Chicken	2	j
119	Eubacterium sp. strain msp_0522_a	GCA_014465915.1	Eubacteriales	Eubacteriaceae	Eubacterium	Eubacterium sp.	WGS		171	2022.38	46.5143	1990	97.32	0	feces	Human	2	j
120	Eubacterium sp. strain msp_0522_b	GCA_015656015.1	Eubacteriales	Eubacteriaceae	Eubacterium	Eubacterium sp.	WGS		44	2418.65	45.2815	2463	97.32	0.34	feces	Human	2	j
121	Eubacterium sp. strain MAG.99	GCA_017886445.1	Eubacteriales	Eubacteriaceae	Eubacterium	Eubacterium sp.	WGS		35	2007.25	45.9933	2002	97.32	0	GI tract	Chicken	2	j
122	Eubacterium sp. strain msp_0640_a	GCA_014465955.1	Eubacteriales	Eubacteriaceae	Eubacterium	Eubacterium sp.	WGS		79	2098.84	39.3234	2044	97.99	0.34	feces	Human	2
123	Eubacterium sp. cluster1_bin.35	GCA_029258375.1	Eubacteriales	Eubacteriaceae	Eubacterium	Eubacterium sp.	WGS		3	1715.58	32.3107	1610	97.32	0.34	feces	Sea lion	2
124	Eubacterium sp. ABMPRH_88_2	GCA_022797795.1	Eubacteriales	Eubacteriaceae	Eubacterium	Eubacterium sp.	WGS		32	1803.39	38.4193	1747	97.99	0.34	feces	Mouse	2
125	Eubacterium sp. strain RGIG3451	GCA_017450645.1	Eubacteriales	Eubacteriaceae	Eubacterium	Eubacterium sp.	WGS		32	2077.19	44.9185	1878	97.11	0	GI tract	Goat	2	k
126	Eubacterium sp. DOME_MAG_12457	GCA_036300785.1	Eubacteriales	Eubacteriaceae	Eubacterium	Eubacterium sp.	WGS		16	2001.18	42.3619	1935	97.99	0.34	feces	Human	2	k
127	Eubacterium sp. strain msp_0759_b	GCA_014465825.1	Eubacteriales	Eubacteriaceae	Eubacterium	Eubacterium sp.	WGS		63	1710.2	41.4716	1623	97.32	0	feces	Human	2	k
128	Eubacterium sp. strain msp_0701_b	GCA_015655765.1	Eubacteriales	Eubacteriaceae	Eubacterium	Eubacterium sp.	WGS		41	1922	39.7007	1849	99.33	0	feces	Human	2	k
129	Eubacterium coprostanoligenes SUG2806	GCA_034114685.1	Eubacteriales	Eubacteriaceae	Eubacterium	Eubacterium coprostanoligenes	WGS		64	1727.08	40.372	1633	96.98	0	feces	Pig	2	k
130	Eubacterium coprostanoligenes strain ATCC 51222	GCF_900167205.1	Eubacteriales	Eubacteriaceae	Eubacterium	Eubacterium coprostanoligenes	WGS	Representative	36	1823.43	40.09	1695	97.99	0			2	k
131	Eubacterium coprostanoligenes SUG2807	GCA_034171055.1	Eubacteriales	Eubacteriaceae	Eubacterium	Eubacterium coprostanoligenes	WGS		23	1943.52	39.7543	1828	97.32	0	feces	Pig	2	k
132	Eubacterium coprostanoligenes SUG480	GCA_022772665.1	Eubacteriales	Eubacteriaceae	Eubacterium	Eubacterium coprostanoligenes	WGS		55	1981.19	39.7766	1888	97.32	0	feces	Pig	2	k
133	Eubacterium sp. HAN014	GCA_022511225.1	Eubacteriales	Eubacteriaceae	Eubacterium	Eubacterium sp.	WGS		48	2225.16	39.7556	2142	97.99	0	intestinal content	Pika	2
134	Eubacterium sp. ABMPRH_87_1	GCA_022798095.1	Eubacteriales	Eubacteriaceae	Eubacterium	Eubacterium sp.	WGS		28	2004.04	38.4037	1968	97.32	0	feces	Mouse	2
135	Eubacterium sp. strain COPD248	GCA_014864185.1	Eubacteriales	Eubacteriaceae	Eubacterium	Eubacterium sp.	WGS		24	1804.41	36.6314	1698	98.66	0	feces	Human	2	l
136	Eubacterium sp. strain COPD245	GCA_014864255.1	Eubacteriales	Eubacteriaceae	Eubacterium	Eubacterium sp.	WGS		154	2135.18	36.4591	2096	98.66	0.67	feces	Human	2	l
137	Eubacterium sp. DOME_MAG_9763	GCA_036549925.1	Eubacteriales	Eubacteriaceae	Eubacterium	Eubacterium sp.	WGS		26	1968.14	36.5123	1898	98.66	0	feces	Human	2	l
138	Eubacterium sp. bin.615	GCA_037068465.1	Eubacteriales	Eubacteriaceae	Eubacterium	Eubacterium sp.	WGS		1	1911.74	36.7237	1782	98.66	0	gut	Human	2	l
139	Eubacterium sp. SUG2812	GCA_034103565.1	Eubacteriales	Eubacteriaceae	Eubacterium	Eubacterium sp.	WGS		85	2040.34	38.4918	1968	97.99	0.67	feces	Pig	2	l
140	Eubacterium sp. SUG150	GCA_022767625.1	Eubacteriales	Eubacteriaceae	Eubacterium	Eubacterium sp.	WGS		54	2047.9	38.5487	1958	98.27	0.34	feces	Pig	2	l
141	Eubacterium sp. strain COPD252	GCA_014864035.1	Eubacteriales	Eubacteriaceae	Eubacterium	Eubacterium sp.	WGS		100	2161.58	37.8808	2111	98.66	0.67	feces	Human	2	l
142	Eubacterium sp. strain L2_037_000M1	GCA_018380415.1	Eubacteriales	Eubacteriaceae	Eubacterium	Eubacterium sp.	WGS		38	1862.51	38.1345	1789	98.66	0	maternal feces	Human	2	l
143	Eubacterium sp. strain COPD253	GCA_014864065.1	Eubacteriales	Eubacteriaceae	Eubacterium	Eubacterium sp.	WGS		58	1946.08	38.0292	1899	98.66	0	feces	Human	2	l
144	Eubacterium sp. strain COPD251	GCA_014864125.1	Eubacteriales	Eubacteriaceae	Eubacterium	Eubacterium sp.	WGS		148	1804.28	38.3764	1754	97.99	0	feces	Human	2	l
145	Eubacterium sp. LMAG:58	GCA_008680105.1	Eubacteriales	Eubacteriaceae	Eubacterium	Eubacterium sp.	WGS		10	1948.17	38.059	1841	96.64	0	feces	Human	2	l
146	Eubacterium sp. DOME_MAG_11940	GCA_036301965.1	Eubacteriales	Eubacteriaceae	Eubacterium	Eubacterium sp.	WGS		14	1832.48	38.226	1735	98.66	0	feces	Human	2	l
147	Eubacterium sp. contig_6695.circular	GCA_037068445.1	Eubacteriales	Eubacteriaceae	Eubacterium	Eubacterium sp.	WGS		1	1933.54	38.1254	1833	98.66	0	gut	Human	2	l
148	Eubacterium sp. MSJ-33	GCA_022174665.1	Eubacteriales	Eubacteriaceae	Eubacterium	Eubacterium sp.	Complete		1	2908.24	42.744	2772	98.66	0	feces	Macaque	3	m
149	Eubacterium sp. strain RGIG7096	GCA_017539165.1	Eubacteriales	Eubacteriaceae	Eubacterium	Eubacterium sp.	WGS		112	3201.55	38.4922	2878	99.33	1.85	GI tract	Water Buffalo	3	m
150	Eubacterium sp. strain RGIG2622	GCA_017430325.1	Eubacteriales	Eubacteriaceae	Eubacterium	Eubacterium sp.	WGS		39	2989.37	42.9391	2432	100	0	GI tract	Goat	3	m
151	Eubacterium ruminantium strain Cattle_2	GCA_905234945.1	Eubacteriales	Eubacteriaceae	Eubacterium	Eubacterium ruminantium	WGS		58	2572.46	37.5778	2226	97.32	0.22			3	m
152	Eubacterium sp. RUI184	GCA_024694425.1	Eubacteriales	Eubacteriaceae	Eubacterium	Eubacterium sp.	WGS		80	2616.95	37.5774	2256	99.19	1.79	rumen	Camel	3	m
153	Eubacterium ruminantium strain HUN269	GCA_900100105.1	Eubacteriales	Eubacteriaceae	Eubacterium	Eubacterium ruminantium	WGS		36	2878.99	37.2666	2625	99.33	0			3	m
154	Eubacterium ruminantium strain 2388	GCA_900103685.1	Eubacteriales	Eubacteriaceae	Eubacterium	Eubacterium ruminantium	WGS		34	2876.37	37.2611	2632	99.33	0			3	m
155	Anaerostipes butyraticus strain JCM 17466	GCA_016586355.1	Lachnospirales	Lachnospiraceae	Anaerostipes	Anaerostipes butyraticus	WGS	Representative	85	3173.73	43.0032	3377	99.33	2.01			3
156	Eubacterium sp. An3 strain An3	GCA_002159465.1	Eubacteriales	Eubacteriaceae	Eubacterium	Eubacterium sp.	WGS		114	4235.08	46.41	4552	98.66	0.92	caecum	Chicken	3
157	Eubacterium sp. An11 strain An11	GCA_002161065.1	Eubacteriales	Eubacteriaceae	Eubacterium	Eubacterium sp.	WGS		104	3912.47	46.78	4180	99.33	0.67	caecum	Chicken	3
158	Anaerobutyricum soehngenii strain BSM-383-APC-4H	GCA_009697165.1	Lachnospirales	Lachnospiraceae	Anaerobutyricum	Anaerobutyricum soehngenii	WGS	Representative	69	3194.24	38.0724	3081	100	2.01	feces		3	n
159	Anaerobutyricum soehngenii strain HTF-83D	GCA_017776345.1	Lachnospirales	Lachnospiraceae	Anaerobutyricum	Anaerobutyricum soehngenii	WGS		262	3287.13	38.0058	3233	100	1.34	feces	Human	3	n
160	Anaerobutyricum hallii SRR16280044_bin.14	GCA_959602635.1	Lachnospirales	Lachnospiraceae	Anaerobutyricum	Anaerobutyricum hallii			79	2938.38	38.3998	2629	100	0.67	feces metagenome	Human	3	n
161	Anaerobutyricum hallii strain ERR1600670-bin.27	GCA_905206725.1	Lachnospirales	Lachnospiraceae	Anaerobutyricum	Anaerobutyricum hallii	WGS		82	3288.94	38.365	3101	100	0.67	gut	Human	3	n
162	Anaerobutyricum hallii SRR17798034_bin.15	GCA_958367705.1	Lachnospirales	Lachnospiraceae	Anaerobutyricum	Anaerobutyricum hallii			74	2987.03	38.3159	2685	99.66	0.67	feces metagenome	Human	3	n
163	Anaerobutyricum hallii strain HTF-385	GCA_017776275.1	Lachnospirales	Lachnospiraceae	Anaerobutyricum	Anaerobutyricum hallii	WGS		438	3863.81	38.3967	4025	99.33	0.67	feces	Human	3	n
164	Anaerobutyricum hallii strain EHAL	GCA_018140635.1	Lachnospirales	Lachnospiraceae	Anaerobutyricum	Anaerobutyricum hallii	Complete	Representative	3	3455.68	38.3876	3197	99.33	1.34		Human	3	n
165	Anaerobutyricum hallii SRR18940302_bin.35	GCA_958452925.1	Lachnospirales	Lachnospiraceae	Anaerobutyricum	Anaerobutyricum hallii			113	2700.13	38.4305	2442	98.41	0.67	feces metagenome	Human	3	n
166	Eubacterium uniforme strain ATCC 35992	GCA_900167115.1	Eubacteriales	Eubacteriaceae	Eubacterium	Eubacterium uniforme	WGS	Representative	44	2872.34	32.16	2452	99.33	0.22			3
167	Eubacterium sp. RUI298	GCA_024690995.1	Eubacteriales	Eubacteriaceae	Eubacterium	Eubacterium sp.	WGS		102	2752.04	32.1221	2409	97.65	1.23	rumen	Camel	3
168	Lachnospira sp. UBA3212	GCA_002363615.1	Lachnospirales	Lachnospiraceae	Lachnospira	Lachnospira sp.	WGS		24	2011.92	39.56	1786	98.62	0.67		Sheep	3	o
169	Eubacterium sp. strain COPD198	GCA_014865145.1	Eubacteriales	Eubacteriaceae	Eubacterium	Eubacterium sp.	WGS		115	2484.79	40.8898	2364	97.02	2.15	feces	Human	3	o
170	Eubacterium sp. ABMPRH_180_3_2	GCA_022796595.1	Eubacteriales	Eubacteriaceae	Eubacterium	Eubacterium sp.	WGS		46	3076.72	43.4049	2903	98.66	0.67	feces	Mouse	3	o
171	Eubacterium xylanophilum ATCC 35991	GCA_000518685.1	Eubacteriales	Eubacteriaceae	Eubacterium	Eubacterium xylanophilum	WGS	Representative	42	2579.25	39.77	2260	98.66	0.22			3	o
172	Eubacterium sp. LMAG:50	GCA_008680265.1	Eubacteriales	Eubacteriaceae	Eubacterium	Eubacterium sp.	WGS		9	2783.02	32.8546	2505	99.33	0.67	feces	Human	3	o
173	Eubacterium sp. bin.134	GCA_037068485.1	Eubacteriales	Eubacteriaceae	Eubacterium	Eubacterium sp.	WGS		21	2752.7	32.8292	2496	99.33	0	gut	Human	3	o
174	Eubacterium sp. CAG:156	GCF_000434315.1	Eubacteriales	Eubacteriaceae	Eubacterium	Eubacterium sp.	WGS		85	2450.45	32.25	2186	100	0	feces	Human	3	o
175	Eubacterium sp. LFL-14	GCA_025336545.1	Eubacteriales	Eubacteriaceae	Eubacterium	Eubacterium sp.	WGS		25	2924.57	33.14	2703	100	0.67	feces		3	o
176	Eubacterium sp. ABMPRH_178_2	GCA_022796555.1	Eubacteriales	Eubacteriaceae	Eubacterium	Eubacterium sp.	WGS		83	2475.19	35.0104	2275	98.66	0.67	feces	Mouse	3	o
177	Eubacterium sp. ABMPRH_178_3_2	GCA_022801945.1	Eubacteriales	Eubacteriaceae	Eubacterium	Eubacterium sp.	WGS		46	2355.25	35.0386	2057	100	0	feces	Mouse	3	o
178	Eubacterium sp. ABMPRH_178_3_1	GCA_022801545.1	Eubacteriales	Eubacteriaceae	Eubacterium	Eubacterium sp.	WGS		64	2282.41	35.084	2041	100	0	feces	Mouse	3	o
179	Eubacterium sp. DOME_MAG_10272	GCA_036305245.1	Eubacteriales	Eubacteriaceae	Eubacterium	Eubacterium sp.	WGS		120	2377.01	33.2021	2216	96.68	0.67	feces	Human	3	o
180	Eubacterium sp. strain L3_106_000M1	GCA_018369815.1	Eubacteriales	Eubacteriaceae	Eubacterium	Eubacterium sp.	WGS		35	2565.55	33.0302	2409	98.66	0	maternal feces	Human	3	o
181	Eubacterium sp. AF36-5BH	GCA_003460505.1	Eubacteriales	Eubacteriaceae	Eubacterium	Eubacterium sp.	WGS		23	2729.28	33.3631	2443	99.33	0	feces	Human	3	o
182	Eubacterium sp. BX4	GCA_014287775.1	Eubacteriales	Eubacteriaceae	Eubacterium	Eubacterium segne	WGS		19	2929.45	35.1424	2777	99.33	0.67	feces	Human	3	o
183	Eubacterium sp. AF16-48	GCA_003479405.1	Eubacteriales	Eubacteriaceae	Eubacterium	Eubacterium sp.	WGS		32	2837	35.8177	2718	99.33	0.67	feces	Human	3	o
184	Eubacterium sp. AF15-50	GCA_003479435.1	Eubacteriales	Eubacteriaceae	Eubacterium	Eubacterium sp.	WGS		35	2837.38	35.8139	2724	99.33	0.67	feces	Human	3	o
185	Eubacterium ventriosum strain BBSGM-G02-116	GCA_017850795.1	Eubacteriales	Eubacteriaceae	Eubacterium	Eubacterium ventriosum	WGS		43	2501.74	34.4533	2266	99.33	2.68	feces	Human	3	o
186	Eubacterium ventriosum strain MGYG-HGUT-00208	GCA_902364375.1	Eubacteriales	Eubacteriaceae	Eubacterium	Eubacterium ventriosum	WGS		22	2761.42	34.4233	2517	99.33	0	gut	Human	3	o
187	Eubacterium ventriosum DFI.1.113	GCA_024464155.1	Eubacteriales	Eubacteriaceae	Eubacterium	Eubacterium ventriosum	WGS		77	2611.63	34.5234	2449	99.33	1.34	feces	Human	3	o
188	Eubacterium ventriosum ERR10149269_bin.12	GCA_959018205.1	Eubacteriales	Eubacteriaceae	Eubacterium	Eubacterium ventriosum	WGS		45	2210.03	34.2538	2007	98.66	0	feces	Human	3	o
189	Eubacterium ventriosum strain D43t1_170807_H10	GCA_015559235.1	Eubacteriales	Eubacteriaceae	Eubacterium	Eubacterium ventriosum	WGS		38	2741.2	34.4209	2495	99.33	2.01	feces	Human	3	o
190	Eubacterium ventriosum strain MCC575	GCA_018784695.1	Eubacteriales	Eubacteriaceae	Eubacterium	Eubacterium ventriosum	WGS		68	2863.67	34.6816	2706	99.33	0.67	feces	Human	3	o
191	Eubacterium ventriosum ATCC 27560	GCA_025150745.1	Eubacteriales	Eubacteriaceae	Eubacterium	Eubacterium ventriosum	Complete		1	2856.09	34.9202	2615	99.33	0		Human	3	o
192	Eubacterium ventriosum strain L3_131_000M1	GCA_018364975.1	Eubacteriales	Eubacteriaceae	Eubacterium	Eubacterium ventriosum	WGS		71	2345.78	34.3887	2105	99.33	0.67	maternal feces	Human	3	o
193	Eubacterium sp. A47_10.fa	GCA_021620645.1	Eubacteriales	Eubacteriaceae	Eubacterium	Eubacterium sp.	WGS		270	2675.35	33.539	2531	98.57	0.34	feces	Human	3
194	Lachnospira sp. UBA2821	GCA_002351535.1	Lachnospirales	Lachnospiraceae	Lachnospira	Lachnospira sp.	WGS		83	2525.57	35.72	2315	99.33	0.67	rumen		3
195	Lachnospira sp. UBA2803 strain Rumen	GCA_905235925.1	Lachnospirales	Lachnospiraceae	Lachnospira	Lachnospira sp.	WGS		103	1887.02	34.0447	1833	97.32	1.51	metagenome		3
196	Lachnospira sp. UBA2803	GCA_002351885.1	Lachnospirales	Lachnospiraceae	Lachnospira	Lachnospira sp.	WGS		65	2050.53	33.89	1986	97.52	1.34	rumen		3
197	Dorea longicatena strain AM25-9	GCA_003434745.1	Lachnospirales	Lachnospiraceae	Dorea	Dorea longicatena	WGS		108	5971.89	49.9536	6072	99.37	0.32	feces	Human	3
198	Eubacterium sp. B34_bin.30.fa	GCA_021637205.1	Eubacteriales	Eubacteriaceae	Eubacterium	Eubacterium sp.	WGS		233	3044.29	43.581	2714	98.1	0.67	feces	Human	3
199	Lachnospira sp. strain SIG291	GCA_015057605.1	Lachnospirales	Lachnospiraceae	Lachnospira	Lachnospira sp.	WGS		46	2231.48	34.5096	2133	99.11	2.01	feces	Goat	3
200	Lachnospira sp. bin_30_DannyCat	GCA_026168995.1	Lachnospirales	Lachnospiraceae	Lachnospira	Lachnospira sp.			42	2141.38	36.5182	2019	97.32	0.11	feces	Cat	3	p
201	Lachnospira sp. ABMPRH_320_1	GCA_022792215.1	Lachnospirales	Lachnospiraceae	Lachnospira	Lachnospira sp.	WGS		41	3075.96	32.9672	2914	98.66	0	feces	Mouse	3	p
202	Lachnospira sp. RAGGC_259	GCA_030825135.1	Lachnospirales	Lachnospiraceae	Lachnospira	Lachnospira sp.			31	2589.3	36.3298	2368	98.66	0	gut	Human	3	p
203	Lachnospira sp. NSJ-43	GCA_014287955.1	Lachnospirales	Lachnospiraceae	Lachnospira	Lachnospira hominis	WGS		30	2936.76	36.5881	2807	97.99	0.67	feces	Human	3	p
204	Eubacterium sp. LMAG:38	GCA_008680475.1	Eubacteriales	Eubacteriaceae	Eubacterium	Eubacterium sp.	WGS		1	2723.7	41.5642	2563	98.66	0	feces	Human	3	p
205	Eubacterium sp. strain BBMGS-G02-114	GCA_017850765.1	Eubacteriales	Eubacteriaceae	Eubacterium	Eubacterium sp.	WGS		75	3069.37	41.7123	2991	99.33	0	feces	Human	3	p
206	Lachnospira pectinoschiza strain SL.1.13	GCA_020564355.1	Lachnospirales	Lachnospiraceae	Lachnospira	Lachnospira pectinoschiza	WGS		65	3014.44	41.6047	2904	99.33	0	feces	Human	3	p
207	Eubacterium sp. strain L2_019_244G1	GCA_018378375.1	Eubacteriales	Eubacteriaceae	Eubacterium	Eubacterium sp.	WGS		34	2997.01	41.851	2907	99.33	0	infant feces	Human	3	p
208	Lachnospira sp. DOME_MAG_12400	GCA_036301085.1	Lachnospirales	Lachnospiraceae	Lachnospira	Lachnospira sp.			51	2946.07	41.5754	2873	99.31	0.34	feces	Human	3	p
209	Lachnospira multipara MC2003	GCA_000621945.1	Lachnospirales	Lachnospiraceae	Lachnospira	Lachnospira multipara	WGS		31	2602.28	33.3	2275	100	0			3	p
210	Lachnospira multipara LB2003	GCA_000702205.1	Lachnospirales	Lachnospiraceae	Lachnospira	Lachnospira multipara	WGS		22	2579.47	33.5	2238	100	0			3	p
211	Lachnospira multipara ATCC 19207	GCA_000424105.1	Lachnospirales	Lachnospiraceae	Lachnospira	Lachnospira multipara	WGS	Representative	32	2869.89	35.3	2481	100	0	rumen		3	p
212	Lachnospira multipara strain D15d	GCA_900108125.1	Lachnospirales	Lachnospiraceae	Lachnospira	Lachnospira multipara	WGS		35	2841.49	35.2143	2551	98.66	0			3	p
213	Lachnospira pectinoschiza strain M83	GCA_900103815.1	Lachnospirales	Lachnospiraceae	Lachnospira	Lachnospira pectinoschiza	WGS	Representative	12	2704.31	35.9531	2309	100	0			3	p
214	Eubacterium sp. CAG76_36_125	GCA_001916455.1	Eubacteriales	Eubacteriaceae	Eubacterium	Eubacterium sp.	WGS		28	2616.15	35.94	2399	96.62	0.17		Human	3	p
215	Eubacterium sp. strain BBSGM-G02-108	GCA_017850875.1	Eubacteriales	Eubacteriaceae	Eubacterium	Eubacterium sp.	WGS		67	3181.41	37.0033	2834	99.33	0	feces	Human	3	p
216	Lachnospira sp. strain RGIG8883	GCA_017940615.1	Lachnospirales	Lachnospiraceae	Lachnospira	Lachnospira sp.	WGS		41	2798.72	37.2171	2709	97.99	0.67	GI tract	Deer	3	p
217	[Eubacterium] eligens ATCC 27750	GCA_000146185.1	Lachnospirales	Lachnospiraceae	Lachnospira	Lachnospira eligens	Complete	Representative	3	2831.39	37.57	2777	98.66	0.34			3	p
218	Lachnospira eligens strain HRGM_Genome_1574	GCA_019411685.1	Lachnospirales	Lachnospiraceae	Lachnospira	Lachnospira eligens	WGS		13	2703.74	37.5873	2601	98.66	0	feces	Human	3	p
219	Lachnospira eligens NB2B-6-CNA	GCA_024125245.1	Lachnospirales	Lachnospiraceae	Lachnospira	Lachnospira eligens	WGS		2	2957.17	37.7743	2855	98.66	0	feces	Human	3	p
220	Lachnospira sp. strain COPD210	GCA_014864925.1	Lachnospirales	Lachnospiraceae	Lachnospira	Lachnospira sp.	WGS		136	2567.93	37.8316	2515	97.68	2.46	feces	Human	3	p
221	Lachnospira eligens strain L2_040_225G1	GCA_018375295.1	Lachnospirales	Lachnospiraceae	Lachnospira	Lachnospira eligens	WGS		46	2913.7	37.4006	2877	98.66	0	infant feces	Human	3	p
222	Lachnospira eligens strain SRR413743-bin.25	GCA_905197625.1	Lachnospirales	Lachnospiraceae	Lachnospira	Lachnospira eligens	WGS		26	2684.72	37.4821	2540	98.66	0	gut	Human	3	p
223	Lachnospira eligens MTG223_bin.6.fa	GCA_934832835.1	Lachnospirales	Lachnospiraceae	Lachnospira	Lachnospira eligens	WGS		59	2599.84	37.4151	2502	97.72	0.67	gut	Human	3	p
224	Roseburia sp. NSJ-67	GCA_014287625.1	Lachnospirales	Lachnospiraceae	Roseburia	Roseburia difficilis	WGS		11	3223.1	50.4476	3239	99.37	0.63	feces	Human	3
225	Ruminococcus gauvreauii DSM 19829	GCA_025151995.1	Eubacteriales	Oscillospiraceae	Ruminococcus	Ruminococcus gauvreauii	Complete	Representative	1	4145.84	47.6348	3953	99.37	1.27		Human	3	q
226	Eubacterium sp. SUG269	GCA_022764165.1	Eubacteriales	Eubacteriaceae	Eubacterium	Eubacterium sp.	WGS		198	3887.62	42.1311	4086	98.22	2.55	feces	Pig	3	q
227	Eubacterium cellulosolvens LD2006	GCA_000621585.1	Eubacteriales	Eubacteriaceae	Eubacterium	Eubacterium cellulosolvens	WGS	Representative	85	3330.78	49.2	2811	99.36	0.32			3	q
228	Ruminococcus sp. TM10-9AT	GCA_003436215.1	Eubacteriales	Oscillospiraceae	Ruminococcus	Ruminococcus sp.	WGS		75	3930.96	40.8825	3793	99.37	0	feces	Human	3	q
229	Ruminococcus sp. AF17-22AC	GCA_003460065.1	Eubacteriales	Oscillospiraceae	Ruminococcus	Ruminococcus sp.	WGS		29	3528.95	42.4001	3528	99.37	0.63	feces	Human	3	q
230	Ruminococcus obeum A2-162	GCA_000210015.1	Eubacteriales	Oscillospiraceae	Ruminococcus	Ruminococcus obeum	Complete		1	3757.49	41.75	3559	99.37	0.63		Human	3	q
231	Ruminococcus sp. AT12	GCA_900086725.1	Eubacteriales	Oscillospiraceae	Ruminococcus	Ruminococcus massiliensis	WGS	Representative	11	4219.45	45.19	4168	99.42	0.68			3
232	Dorea sp. OM02-2LB	GCA_003439775.1	Lachnospirales	Lachnospiraceae	Dorea	Dorea sp.	WGS		26	3036.38	43.7747	3033	98.83	1.41	feces	Human	3
233	Ruminococcus gnavus	GCA_002959615.1	Eubacteriales	Oscillospiraceae	Ruminococcus	Ruminococcus gnavus	WGS		7	3570.4	42.8529	3722	99.42	0			3	r
234	Ruminococcus gnavus ATCC 29149	GCA_000169475.1	Eubacteriales	Oscillospiraceae	Ruminococcus	Ruminococcus gnavus	WGS		43	3501.91	42.9	3425	99.42	0	feces	Human	3	r
235	Ruminococcus sp. AT10	GCF_001487105.1	Eubacteriales	Oscillospiraceae	Ruminococcus	Ruminococcus massiliensis	WGS	Representative	5	3069.89	42.42	3015	99.42	0.15			3	r
236	Ruminococcus sp. AF18-22	GCA_003459925.1	Eubacteriales	Oscillospiraceae	Ruminococcus	Ruminococcus sp.	WGS		54	3039.16	42.605	3068	99.42	0.15	feces	Human	3	r
237	Eubacterium sp. SB2	GCF_001244405.1	Eubacteriales	Eubacteriaceae	Eubacterium	Eubacterium sp.	WGS		9	5156.19	46.02	5003	99.42	0			3	r
238	Eubacterium sp. BIOML-A1	GCA_009680145.1	Eubacteriales	Eubacteriaceae	Eubacterium	Eubacterium sp.	WGS		145	5118.74	46.3674	5100	99.42	0	feces	Human	3	r
239	Eubacterium sp. BIOML-A2	GCA_009680135.1	Eubacteriales	Eubacteriaceae	Eubacterium	Eubacterium sp.	WGS		131	5105.25	46.3751	5070	99.42	0	feces	Human	3	r
240	Eubacterium sp. am_0171	GCA_004167425.1	Eubacteriales	Eubacteriaceae	Eubacterium	Eubacterium sp.	WGS		161	5092.04	46.3633	5085	99.42	0	feces	Human	3	r
241	Ruminococcus lactaris strain AM09-9	GCA_003472625.1	Eubacteriales	Oscillospiraceae	Ruminococcus	Ruminococcus lactaris	WGS	Representative	98	2846.62	42.3995	2972	99.42	0	feces	Human	3	r
242	Ruminococcus lactaris strain TF11-7	GCA_003436725.1	Eubacteriales	Oscillospiraceae	Ruminococcus	Ruminococcus lactaris	WGS		86	2984.32	42.5446	3081	99.42	0	feces	Human	3	r
243	Ruminococcus lactaris ATCC 29176	GCA_000155205.1	Eubacteriales	Oscillospiraceae	Ruminococcus	Ruminococcus lactaris	WGS		47	2731.24	42.7	2524	99.42	0	feces	Human	3	r
244	Ruminococcus sp. AF12-5	GCA_003461655.1	Eubacteriales	Oscillospiraceae	Ruminococcus	Ruminococcus sp.	WGS		23	3350.42	40.234	3355	99.12	0.78	feces	Human	3	r
245	Ruminococcus torques L2-14	GCA_000210035.1	Eubacteriales	Oscillospiraceae	Ruminococcus	Ruminococcus torques	Complete		1	3341.68	40.14	3123	98.54	0		Human	3	r
246	Ruminococcus sp. AM16-34	GCA_003435635.1	Eubacteriales	Oscillospiraceae	Ruminococcus	Ruminococcus sp.	WGS		40	3017.34	40.7395	2900	99.12	0.58	feces	Human	3	r
247	Ruminococcus sp. AF31-14BH	GCA_003460625.1	Eubacteriales	Oscillospiraceae	Ruminococcus	Ruminococcus sp.	WGS		37	3142.21	40.4314	3081	99.12	0	feces	Human	3	r
248	Ruminococcus sp. AF19-4LB	GCA_003461205.1	Eubacteriales	Oscillospiraceae	Ruminococcus	Ruminococcus sp.	WGS		47	3244.2	40.5192	3211	99.12	0	feces	Human	3	r
249	Ruminococcus sp. AF32-2AC	GCA_003460585.1	Eubacteriales	Oscillospiraceae	Ruminococcus	Ruminococcus sp.	WGS		45	3311.73	40.5696	3304	99.12	0	feces	Human	3	r
250	Ruminococcus sp. TF10-6	GCA_003435435.1	Eubacteriales	Oscillospiraceae	Ruminococcus	Ruminococcus sp.	WGS		34	3207.69	40.4429	3114	99.12	0	feces	Human	3	r
251	Ruminococcus sp. AF24-16	GCA_003461065.1	Eubacteriales	Oscillospiraceae	Ruminococcus	Ruminococcus sp.	WGS		48	3355.06	40.5357	3269	99.12	0	feces	Human	3	r
252	Ruminococcus sp. SW178	GCA_008691045.1	Eubacteriales	Oscillospiraceae	Ruminococcus	Ruminococcus catenae	WGS	Representative	64	3181.45	46.9389	3230	98.64	1.17	cecum	Chicken	3	s
253	Dorea formicigenerans strain TF09-3	GCA_003436945.1	Lachnospirales	Lachnospiraceae	Dorea	Dorea formicigenerans	WGS		74	3420.27	40.4341	3540	99.42	0.58	feces	Human	3	s
254	Dorea formicigenerans ATCC 27755	GCA_000169235.1	Lachnospirales	Lachnospiraceae	Dorea	Dorea formicigenerans	WGS	Representative	16	3186.03	40.97	3278	99.42	0			3	s
255	Dorea formicigenerans strain TF12-1	GCA_003437485.1	Lachnospirales	Lachnospiraceae	Dorea	Dorea formicigenerans	WGS		26	2865.42	40.9783	2846	99.42	0	feces	Human	3	s
256	Dorea formicigenerans strain AF36-1BH	GCA_003475215.1	Lachnospirales	Lachnospiraceae	Dorea	Dorea formicigenerans	WGS		47	3408.77	41.1432	3543	99.42	0	feces	Human	3	s
257	Dorea formicigenerans strain AF25-11	GCA_003458475.1	Lachnospirales	Lachnospiraceae	Dorea	Dorea formicigenerans	WGS		102	3302.67	40.6996	3402	99.42	0	feces	Human	3	s
258	Dorea formicigenerans strain AM37-11	GCA_003467735.1	Lachnospirales	Lachnospiraceae	Dorea	Dorea formicigenerans	WGS		56	3322.45	40.8097	3412	99.42	0	feces	Human	3	s
259	Dorea formicigenerans strain AF19-4AC	GCA_003459565.1	Lachnospirales	Lachnospiraceae	Dorea	Dorea formicigenerans	WGS		48	3456.85	40.325	3510	99.42	0.1	feces	Human	3	s
260	Dorea formicigenerans strain AF31-13BH	GCA_003475555.1	Lachnospirales	Lachnospiraceae	Dorea	Dorea formicigenerans	WGS		34	3269.53	40.6861	3284	99.42	0	feces	Human	3	s
261	Dorea sp. AF36-15AT	GCA_003477705.1	Lachnospirales	Lachnospiraceae	Dorea	Dorea sp.	WGS		26	2953.22	43.2444	2966	99.22	1.75	feces	Human	3	s
262	Eubacterium sp. c-25	GCA_020892095.1	Eubacteriales	Eubacteriaceae	Eubacterium	Eubacterium sp.	Complete		1	3042.11	44.5083	3038	98.25	0.88		Human	3	s
263	Eubacterium sp. ER2	GCA_000765215.1	Eubacteriales	Eubacteriaceae	Eubacterium	Eubacterium sp.	WGS		75	3267.43	52.87	3215	97.56	2.44	feces	Human	3	s
264	Eubacterium sp. BSD2780061688b_171218_H5	GCA_015560185.1	Eubacteriales	Eubacteriaceae	Eubacterium	Eubacterium sp.	WGS		71	3314.18	52.6343	3382	97.66	2.44	feces	Human	3	s
265	Dorea longicatena DSM 13814	GCA_000154065.1	Lachnospirales	Lachnospiraceae	Dorea	Dorea longicatena	WGS		36	2915.43	41.5	2769	98.83	0		Human	3	s
266	Dorea longicatena strain bj_0095	GCA_004167275.1	Lachnospirales	Lachnospiraceae	Dorea	Dorea longicatena	WGS		46	3117.93	41.4481	3118	99.42	0	feces	Human	3	s
267	Dorea longicatena strain UBA3719	GCA_002372715.1	Lachnospirales	Lachnospiraceae	Dorea	Dorea longicatena	WGS		85	2787.27	41.71	2748	98.57	0		Sheep	3	s
268	Dorea longicatena strain P3wC11	GCA_006148965.1	Lachnospirales	Lachnospiraceae	Dorea	Dorea longicatena	WGS		36	3189.54	41.3921	3149	99.42	0	feces	Human	3	s
269	Dorea longicatena	GCF_001404635.1	Lachnospirales	Lachnospiraceae	Dorea	Dorea longicatena	WGS	Representative	51	3033.15	41.43	3004	99.42	0	feces		3	s
270	Dorea longicatena strain OM02-16	GCA_003439785.1	Lachnospirales	Lachnospiraceae	Dorea	Dorea longicatena	WGS		56	3143.73	41.6039	3084	99.42	0	feces	Human	3	s
271	Dorea longicatena AGR2136	GCA_000424345.1	Lachnospirales	Lachnospiraceae	Dorea	Dorea longicatena	WGS		144	3591.77	41	3601	99.42	0			3	s
272	Dorea longicatena strain AM22-22	GCA_003471015.1	Lachnospirales	Lachnospiraceae	Dorea	Dorea longicatena	WGS		61	3030.71	41.4356	2976	99.42	0	feces	Human	3	s
273	Dorea longicatena strain 1001175st1_H1	GCA_005844655.1	Lachnospirales	Lachnospiraceae	Dorea	Dorea longicatena	WGS		228	3335.7	41.1391	3536	99.12	1.24	feces	Human	3	s
274	Dorea longicatena strain AM23-13	GCA_003473465.1	Lachnospirales	Lachnospiraceae	Dorea	Dorea longicatena	WGS		98	3221.09	41.3865	3255	99.42	0	feces	Human	3	s
275	Dorea longicatena strain AF17-8AC	GCA_003460005.1	Lachnospirales	Lachnospiraceae	Dorea	Dorea longicatena	WGS		41	2976.31	41.5157	2908	99.42	0	feces	Human	3	s
276	Lachnospira sp. NALB_7863_21	GCA_023664275.1	Lachnospirales	Lachnospiraceae	Lachnospira	Lachnospira sp.	WGS		52	3032.01	45.2933	2997	98.28	2.67	feces	Rat	3
277	Agathobacter rectalis E07188-L1_cleanbin_000012	GCA_963642465.1	Lachnospirales	Lachnospiraceae	Agathobacter	Agathobacter rectalis			89	2890.47	48.4455	2800	97.51	1.01	feces	Human	3
278	Roseburia sp. NSJ-9	GCA_014287435.1	Lachnospirales	Lachnospiraceae	Roseburia	Roseburia lenta	WGS	Representative	10	2558.17	44.8901	2429	98.43	0.97	feces	Human	3
279	Eubacterium sp. ABMPRH_206_1	GCA_022796875.1	Eubacteriales	Eubacteriaceae	Eubacterium	Eubacterium sp.	WGS		101	3354.36	44.9785	3387	97.13	0.96	feces	Mouse	3
280	Eubacterium oxidoreducens strain DSM 3217	GCA_900104415.1	Eubacteriales	Eubacteriaceae	Eubacterium	Eubacterium oxidoreducens	WGS	Representative	33	2912.29	39.83	2730	98.28	0.86			3
281	Roseburia sp. OM02-15	GCA_003481835.1	Lachnospirales	Lachnospiraceae	Roseburia	Roseburia sp.	WGS		59	3656.24	42.0463	3543	98.85	1.7	feces	Human	3	t
282	Eubacterium ramulus AM67-19LNA	GCA_027667005.1	Eubacteriales	Eubacteriaceae	Eubacterium	Eubacterium ramulus	WGS		69	3898.84	42.1059	3778	98.85	2.54	feces	Human	3	t
283	Eubacterium ramulus AF99-11	GCA_027663925.1	Eubacteriales	Eubacteriaceae	Eubacterium	Eubacterium ramulus	WGS		67	3611.66	42.4012	3496	98.85	1.44	feces	Human	3	t
284	Eubacterium ramulus strain 21	GCA_003122485.1	Eubacteriales	Eubacteriaceae	Eubacterium	Eubacterium ramulus	WGS		273	3487.64	42.2404	3415	97.13	1.54	feces	Human	3	t
285	Eubacterium ramulus strain ERR1430532-bin.16	GCA_905205585.1	Eubacteriales	Eubacteriaceae	Eubacterium	Eubacterium ramulus	WGS		207	2934.83	42.9065	2663	97.61	1.34	gut	Human	3	t
286	Eubacterium ramulus ATCC 29099	GCA_000469345.1	Eubacteriales	Eubacteriaceae	Eubacterium	Eubacterium ramulus	WGS		123	3447.14	42.5	3535	98.28	0.21	GI tract	Human	3	t
287	Eubacterium ramulus strain MGYG-HGUT-01456	GCA_902375155.1	Eubacteriales	Eubacteriaceae	Eubacterium	Eubacterium ramulus	WGS		123	3447.14	42.6259	3382	98.28	0.21	gut	Human	3	t
288	Eubacterium ramulus strain BIOML-A3	GCA_009680405.1	Eubacteriales	Eubacteriaceae	Eubacterium	Eubacterium ramulus	WGS		77	3456.37	43.1197	3401	98.85	0.68	feces	Human	3	t
289	Eubacterium ramulus strain 2789STDY5608891	GCA_001406295.1	Eubacteriales	Eubacteriaceae	Eubacterium	Eubacterium ramulus	WGS	Representative	60	3307.38	42.93	3190	98.28	0.39	feces		3	t
290	Eubacterium ramulus strain MCC545	GCA_018784765.1	Eubacteriales	Eubacteriaceae	Eubacterium	Eubacterium ramulus	WGS		176	3243.69	43.5152	3134	97.13	0.57	feces	Human	3	t
291	Eubacterium ramulus strain COPD199	GCA_014865155.1	Eubacteriales	Eubacteriaceae	Eubacterium	Eubacterium ramulus	WGS		153	3259.15	43.2946	3030	97.7	0.97	feces	Human	3	t
292	Eubacterium ramulus strain aa_0143	GCA_004167445.1	Eubacteriales	Eubacteriaceae	Eubacterium	Eubacterium ramulus	WGS		52	3157.26	43.2632	3000	98.85	0.57	feces	Human	3	t
293	Eubacterium ramulus strain BIOML-A2	GCA_009680435.1	Eubacteriales	Eubacteriaceae	Eubacterium	Eubacterium ramulus	WGS		52	3227.67	43.4405	3083	98.85	0.57	feces	Human	3	t
294	Eubacterium ramulus strain BIOML-A1	GCA_009680485.1	Eubacteriales	Eubacteriaceae	Eubacterium	Eubacterium ramulus	WGS		47	3162.75	43.2609	2987	98.85	0.57	feces	Human	3	t
295	Eubacterium sp. 14-2	GCA_000403845.2	Eubacteriales	Eubacteriaceae	Eubacterium	Eubacterium sp.	WGS		19	3980.06	45.09	4152	98.56	2.2	cecum	Mouse	3	u
296	Eubacterium sp. 14-2 extra-ERR982806.50_1677760321	GCA_949437115.1	Eubacteriales	Eubacteriaceae	Eubacterium	Eubacterium sp.	WGS		257	3442.07	45.4917	3601	97.7	2.89	gut	Mouse	3	u
297	Eubacterium sp. ABMPRH_230_1	GCA_022797015.1	Eubacteriales	Eubacteriaceae	Eubacterium	Eubacterium sp.	WGS		148	4177.58	47.3289	4508	97.59	1.82	feces	Mouse	3	u
298	Eubacterium plexicaudatum MGBC139584	GCA_948846155.1	Eubacteriales	Eubacteriaceae	Eubacterium	Eubacterium plexicaudatum	WGS		95	3782.31	43.2046	3707	97.59	1.9	caecum		3	u
299	Eubacterium plexicaudatum MGBC114929	GCA_948951505.1	Eubacteriales	Eubacteriaceae	Eubacterium	Eubacterium plexicaudatum	WGS		104	3924.14	43.2246	3862	98.16	0.67	caecum		3	u
300	Roseburia sp. BX1005	GCA_014287635.1	Lachnospirales	Lachnospiraceae	Roseburia	Roseburia zhanii	WGS		103	3504.02	40.339	3376	99.03	2.5	feces	Human	3	u
301	Eubacterium sp. ABMPRH_306_1_1	GCA_022800395.1	Eubacteriales	Eubacteriaceae	Eubacterium	Eubacterium sp.	WGS		68	2725.5	42.8644	2688	97.04	0.48	feces	Mouse	3	u
302	Eubacterium sp. ABMPRH_268_1	GCA_022800015.1	Eubacteriales	Eubacteriaceae	Eubacterium	Eubacterium sp.	WGS		149	2954.03	45.0142	2822	97.59	0.67	feces	Mouse	3	u
303	Eubacterium sp. ABMPRH_307_1	GCA_022800275.1	Eubacteriales	Eubacteriaceae	Eubacterium	Eubacterium sp.	WGS		80	2996.29	43.848	2881	97.58	0	feces	Mouse	3	u
304	Eubacterium sp. ABMPRH_308_1_2	GCA_022795215.1	Eubacteriales	Eubacteriaceae	Eubacterium	Eubacterium sp.	WGS		70	2929.02	45.7859	2722	96.89	0	feces	Mouse	3	u
305	Eubacterium sp. ABMPRH_308_1_1	GCA_022798575.1	Eubacteriales	Eubacteriaceae	Eubacterium	Eubacterium sp.	WGS		87	2729.62	45.5347	2605	97.03	0	feces	Mouse	3	u
306	Eubacterium sp. strain RGIG8673	GCA_017622915.1	Eubacteriales	Eubacteriaceae	Eubacterium	Eubacterium sp.	WGS		56	3150.05	47.975	2922	97.43	1.47	GI tract	Deer	3
307	Roseburia sp. NSJ-69	GCA_014287515.2	Lachnospirales	Lachnospiraceae	Roseburia	Roseburia rectibacter	WGS		72	4223.19	40.9526	4104	98.79	0.36	feces	Human	3	v
308	Roseburia sp. AM23-20	GCA_003470905.1	Lachnospirales	Lachnospiraceae	Roseburia	Roseburia sp.	WGS		82	4145.91	41.6679	4049	99.03	0.36	feces	Human	3	v
309	Roseburia intestinalis NB2A 31_NB	GCA_023497585.1	Lachnospirales	Lachnospiraceae	Roseburia	Roseburia intestinalis	Complete		1	4090.71	42.4408	3946	99.03	0.85		Human	3	v
310	Roseburia intestinalis L1 82	GCA_025151715.1	Lachnospirales	Lachnospiraceae	Roseburia	Roseburia intestinalis	Complete		1	4482.54	42.6665	4339	99.03	1.57		Human	3	v
311	Roseburia intestinalis M50/1	GCA_000209995.1	Lachnospirales	Lachnospiraceae	Roseburia	Roseburia intestinalis	Complete		1	4143.55	41.56	3965	98.64	0.85		Human	3	v
312	Roseburia intestinalis strain AM37-1AC	GCA_003467725.1	Lachnospirales	Lachnospiraceae	Roseburia	Roseburia intestinalis	WGS		60	4253.06	42.0763	4280	99.03	2.29	feces	Human	3	v
313	Roseburia intestinalis strain SNUG30017	GCA_009759525.1	Lachnospirales	Lachnospiraceae	Roseburia	Roseburia intestinalis	WGS		79	3902.41	42.1565	3869	99.03	1.33	feces	Human	3	v
314	Roseburia intestinalis strain AF36-10AT	GCA_003474885.1	Lachnospirales	Lachnospiraceae	Roseburia	Roseburia intestinalis	WGS		81	4303.04	42.4801	4283	99.03	2.05	feces	Human	3	v
315	Roseburia sp. strain L3_122_000G1	GCA_018382615.1	Lachnospirales	Lachnospiraceae	Roseburia	Roseburia sp.	WGS		160	3412.23	41.4555	3451	99.11	0	infant feces	Human	3	v
316	Roseburia inulinivorans strain AF24-4	GCA_003458535.1	Lachnospirales	Lachnospiraceae	Roseburia	Roseburia inulinivorans	WGS		92	3639.72	40.9499	3679	99.52	0.48	feces	Human	3	v
317	Roseburia inulinivorans DSM 16841 strain FDAARGOS_1587	GCA_020731525.1	Lachnospirales	Lachnospiraceae	Roseburia	Roseburia inulinivorans	WGS	Representative	2	4227.69	41.9299	4167	99.28	0.29			3	v
318	Roseburia inulinivorans strain AM27-11	GCA_003470035.1	Lachnospirales	Lachnospiraceae	Roseburia	Roseburia inulinivorans	WGS		100	3936.39	41.3828	4019	99.28	1.45	feces	Human	3	v
319	Roseburia inulinivorans strain COPD219	GCA_014864765.1	Lachnospirales	Lachnospiraceae	Roseburia	Roseburia inulinivorans	WGS		200	3726.13	40.9981	3706	98.15	1.3	feces	Human	3	v
320	Roseburia inulinivorans strain AF28-15	GCA_003457795.1	Lachnospirales	Lachnospiraceae	Roseburia	Roseburia inulinivorans	WGS		110	3752.5	41.2234	3771	99.52	0.72	feces	Human	3	v
321	Roseburia hominis strain AF22-12AC	GCA_003458765.1	Lachnospirales	Lachnospiraceae	Roseburia	Roseburia hominis	WGS		54	3549.77	48.6783	3604	99.44	0.24	feces	Human	3	v
322	Roseburia hominis strain MGYG-HGUT-02517	GCA_902387955.1	Lachnospirales	Lachnospiraceae	Roseburia	Roseburia hominis	Complete	Representative	1	3592.12	48.4968	3494	99.44	0.24	gut	Human	3	v
323	Roseburia hominis A2-183	GCA_000225345.1	Lachnospirales	Lachnospiraceae	Roseburia	Roseburia hominis	Complete		1	3592.12	0.48	3388	99.44	0.24	feces	Human	3	v
324	Roseburia hominis OB EAV1 11 DCM	GCA_028743455.1	Lachnospirales	Lachnospiraceae	Roseburia	Roseburia hominis			1	3463.22	48.7321	3342	99.44	0.3		Human	3	v
325	Roseburia hominis strain COPD216	GCA_014864825.1	Lachnospirales	Lachnospiraceae	Roseburia	Roseburia hominis	WGS		103	3020.75	49.587	2888	97.52	1.21	feces	Human	3	v
326	Roseburia hominis strain COPD214	GCA_014864835.1	Lachnospirales	Lachnospiraceae	Roseburia	Roseburia hominis	WGS		89	3059.71	49.3613	2925	98.72	0.89	feces	Human	3	v
327	Roseburia sp. MUC/MUC-530-WT-4D	GCA_009695765.1	Lachnospirales	Lachnospiraceae	Roseburia	Roseburia porci	WGS	Representative	61	2982	41.6888	2894	99.03	0.97	feces		3
328	Roseburia sp. TF10-5	GCA_003462365.1	Lachnospirales	Lachnospiraceae	Roseburia	Roseburia sp.	WGS		50	3443.47	42.7585	3563	99.21	1.69	feces	Human	3	w
329	Roseburia sp. strain L3_083_366G1	GCA_018366895.1	Lachnospirales	Lachnospiraceae	Roseburia	Roseburia sp.	WGS		50	2920.09	43.5074	2879	99.21	1.52	infant feces	Human	3	w
330	Roseburia faecis strain BIOML-A1	GCA_009718425.1	Lachnospirales	Lachnospiraceae	Roseburia	Roseburia faecis	WGS		129	3596.21	42.7823	3768	99.21	2.9	feces	Human	3	w
331	Roseburia faecis 1001271B_151109_E4	GCA_015558055.1	Lachnospirales	Lachnospiraceae	Roseburia	Roseburia faecis			120	3915.22	42.7454	4018	99.21	1.93	feces	Human	3	w
332	Roseburia faecis D54t1_190329_D3	GCA_015549075.1	Lachnospirales	Lachnospiraceae	Roseburia	Roseburia faecis			60	3476.91	42.9325	3510	99.21	2.48	feces	Human	3	w
333	Roseburia faecis strain D53t1_180928_E1	GCA_015667215.1	Lachnospirales	Lachnospiraceae	Roseburia	Roseburia faecis	WGS		108	3619.39	42.8128	3727	99.21	2.17	feces	Human	3	w
334	Roseburia sp. strain UBA10662	GCA_003447335.1	Lachnospirales	Lachnospiraceae	Roseburia	Roseburia sp.	WGS		52	2911.9	43.5186	2897	98.01	1.52	gut	Human	3	w
335	Agathobacter sp. SUG2641	GCA_034116965.1	Lachnospirales	Lachnospiraceae	Agathobacter	Agathobacter sp.			163	2631.75	43.6299	2662	96.51	2.76	feces	Pig	3	x
336	Agathobacter sp. SUG2646	GCA_034093715.1	Lachnospirales	Lachnospiraceae	Agathobacter	Agathobacter sp.			52	2503.29	46.5215	2374	98.01	1.69	feces	Pig	3	x
337	Agathobacter sp. SUG2648	GCA_034172585.1	Lachnospirales	Lachnospiraceae	Agathobacter	Agathobacter sp.			26	2496.51	46.4654	2348	97.84	1.21	feces	Pig	3	x
338	Agathobacter sp. SUG2647	GCA_034118865.1	Lachnospirales	Lachnospiraceae	Agathobacter	Agathobacter sp.			76	2492.3	46.5444	2385	97.25	1.57	feces	Pig	3	x
339	Agathobacter sp. RUI319	GCA_024690545.1	Lachnospirales	Lachnospiraceae	Agathobacter	Agathobacter sp.	WGS		86	2473.73	44.0378	2256	97.12	0.6	rumen	Camel	3	x
340	Agathobacter ruminis strain JK623	GCA_002735305.1	Lachnospirales	Lachnospiraceae	Agathobacter	Agathobacter ruminis	WGS	Representative	135	2858.62	43.53	2735	99.76	1.05	rumen fluid		3	x
341	Agathobacter ruminis DSM 29029	GCA_028539255.1	Lachnospirales	Lachnospiraceae	Agathobacter	Agathobacter ruminis			105	2887.93	43.5322	2757	99.76	1.19	rumen		3	x
342	Agathobacter sp. DOME_MAG_6206	GCA_036308125.1	Lachnospirales	Lachnospiraceae	Agathobacter	Agathobacter sp.			154	3177.69	34.8428	3050	97.42	3	feces	Cow	3	x
343	Agathobacter rectalis DOME_MAG_10051	GCA_036305445.1	Lachnospirales	Lachnospiraceae	Agathobacter	Agathobacter rectalis			47	2761.62	41.5538	2660	99.52	0	feces	Human	3	x
344	Agathobacter rectalis CTOTU13356	GCA_036776375.1	Lachnospirales	Lachnospiraceae	Agathobacter	Agathobacter rectalis			71	2897.19	41.5094	2819	99.52	0.48	gut		3	x
345	[Eubacterium] rectale VPI 0990	GCA_022453685.1	Lachnospirales	Lachnospiraceae	Agathobacter	Agathobacter rectalis	Complete		1	3451.49	41.4808	3447	99.52	0			3	x
346	[Eubacterium rectale] ATCC 33656	GCA_000020605.1	Lachnospirales	Lachnospiraceae	Agathobacter	Agathobacter rectalis	Complete		1	3449.68	41.48	3605	99.28	0	feces	Human	3	x
347	Agathobacter sp. strain COPD146	GCA_014866235.1	Lachnospirales	Lachnospiraceae	Agathobacter	Agathobacter sp.	WGS		77	2552.25	42.284	2423	99.52	0	feces	Human	3	x
348	Agathobacter rectalis CTOTU31268	GCA_036740415.1	Lachnospirales	Lachnospiraceae	Agathobacter	Agathobacter rectalis			131	2665.69	41.9088	2521	99.24	0.14	gut		3	x
349	Agathobacter rectalis CTOTU32180	GCA_036731225.1	Lachnospirales	Lachnospiraceae	Agathobacter	Agathobacter rectalis			69	2925.82	41.712	2840	99.52	0	gut		3	x
350	Agathobacter sp. strain COPD149	GCA_014866155.1	Lachnospirales	Lachnospiraceae	Agathobacter	Agathobacter sp.	WGS		67	2901.66	41.6193	2818	99.03	0	feces	Human	3	x
